# Supplementary material for: The YABBY Transcription Factor, SlYABBY2a, Positively Regulates Fruit Septum Development and Ripening in Tomatoes
Source: Int J Mol Sci. 2024 May 10;25(10):5206. doi: 10.3390/ijms25105206 (PMC11121019; doi:10.3390/ijms25105206)
Supplement: Supplementary file 1 [file ijms-25-05206-s001.zip › Supplementary Tables.xlsx]

## Sheet: Table S1
Table S1. Gene name and accession numbers of YABBY proteins used in this study.
Species name	Accession numbers	Genes name	Amino acid sequence
Solanum lycopersicum	NP_001353823.1	SlYABBY1a	MINQSIKSRKREVVSNQELVRNLIMSSSSAAFAPDHHLHHHHLSPPSGEQLCYVQCNFCDTVLAVSVPCSSFFKNVTVRCGHCTNLLSVNIILPTAANQLHLPHSFFSPHNLLDEIRNNPPSLLMNQQINPNESLMPVRGGVDEIPKPPVANRPPEKRQRVPSAYNRFIKDEIQRIKAGNPDISHREAFSAAAKNWAHFPHIHFGLMPDQPVKKPNACQQEGEDVLMKEGFLAPANIGVSPY
	NP_001353824.1	SlYABBY1b	MSSSNSLSLDHLPPPPPSEQLCYVHCNVCDTVLAVSVPCTSLFKTVTVRCGHCTNLLPGWLLPSTNHHHHHFGHTYFSPSHNLLDEISNATPNFLMNQSNSAHEFVQLPARPGFDDLPRPPPVVNRPPEKRQRVPSAYNRFIKEEIQRIKAGNPDISHREAFSAAAKNWAHFPHIQFGLMPDQTVKRTNVRQQDGEDVLTKDGLFNTSANVSVSPY
	NP_001353825.1	SlYABBY2a	MSLDMTYSSSSSERVCYVHCNFCSTILAVSVPCNSMMTIVTVRCGHCANLLSVNIAPSLQSLPIQDLQRQNESSIEDGMSRGYGSSSSSTNSFHRFSPIPTDHDQPRSPPIRVPEKRQRVPSAYNRFIKEEIQRIKASNPDISHREAFSTAAKNWAHFPHIHFGLKLDGNKQTNKLDHAVAGEGPQKTIGLY
	NP_001234390.1	SlYABBY2b	MSFDMTFSSSPSSERVCYLQCNFCNTILAVSVPCSNMLTLVTVRCGHCANMLSVNIGSLIQALPLQDVQKLQRQQYTNVENNSSNYKAYGSSSSSSSKFNRYSSIVSPQIEPKIPSIRPPEKRQRVPSAYNRFIKEEIQRIKASNPDISHREAFSTAAKNWAHFPHIHFGLKLEGNK
	XP_004228849.1	SlCRCa	MSSSSPNSSCLNLLESADHKINTMDPSEHLCYVRCSFCNTILAVGIPCKKLLDTVTVKCGHCGNLSFLSSRPPIQPQFFDHQPILQHQDFFNNFKKGQSSSSSEPSSPKAPFVVKPPEKKHRLPSAYNRFMKDEIQRIKAAHPQIPHREAFSAAAKNWARYIPNTPNGTLAEK
	XP_025886851.1	SlCRCb	MDYVQSSEHLCYVRCNFCNTVLAVGIPYKRLMDTVTVKCGHCSNLSFLTTRPPIQGQCFDHQPNIQGYCSELKNKGQASSSTSSTSSEPLSPKAPFVVKPPEKKHRLPSAYNRFMKEEIQRIKSENPEIPHREAFSAAAKNWARYLPNPPNSGNTNNV
	XP_010321151.2	SlINO	MSTLNNHLFELQDTICYVQCGYCTTILLVSVPCSSLCNKVVTVRCGHCTTLLSLNLIKPSLHLFASFDQTHQPPEVDKDETDDANKKNSNSDEEDQLENNVLPLNQVVNKPPEKRQRAPSAYNCFIKEEIKRLKTLYPNMTHKQAFSTAAKNWAHFPPSQHRGGCSLGERKMAKVSAARNSMVPRDSNGLIP
	NP_001353826.1	SlYABBY5a	MASCIDVASDQLCYIPCNFCNIVLAVSVPCSSLFDIVTVRCGHCTNLWSVNMAAAFQSSSSASWQNHQVPNYTAPEYRMDFGSSTKCNMNRMSMRTPITNNVHEERIVNRPPEKRQRVPSAYNQFIKEEIQRIKANNPDISHREAFSTAAKNWAHFPHIHFGLMLESNNQAKLACGSRKL
	XP_004251722.1	SlYABBY5b	MSSSYIDSTNFEKLCYIPCNFCNIVLVVSVPCSNLLDIVTVRCGHCTNLWSVNMAAAFHTNSWQNHLHHQVGNYTNSPHDQYKVDFASSSITNNSTLEERNVNRPPEKRQRGPSAYNQFIKEEIQRIKANNPDITHREAFSTAAKNWAHFPHIQFGLMLETDNQAKLGASENKEKLIMHRAALPKIKTFTF
Arabidopsis thaliana	NP_566037.1	AtFIL	MSMSSMSSPSSAVCSPDHFSPSDHLCYVQCNFCQTILAVNVPYTSLFKTVTVRCGCCTNLLSVNMRSYVLPASNQLQLQLGPHSYFNPQDILEELRDAPSNMNMMMMNQHPTMNDIPSFMDLHQQHEIPKAPPVNRPPEKRQRVPSAYNRFIKEEIQRIKAGNPDISHREAFSAAAKNWAHFPHIHFGLVPDNQPVKKTNMPQQEGEDNMVMKEGFYAPAAANVGVTPY
	NP_001077490.1	AtYAB2	MSVDFSSERVCYVHCSFCTTILAVSVPYASLFTLVTVRCGHCTNLLSLNIGVSLHQTSAPPIHQDLQPHRQHTTSLVTRKDCASSSRSTNNLSENIDREAPRMPPIRPPEKRQRVPSAYNRFIKEEIQRIKACNPEISHREAFSTAAKNWAHFPHIHFGLKLDGNKKGKQLDQSVAGQKSNGYY
	NP_567154.1	AtYAB3	MSSMSMSSSSAPAFPPDHFSSTDQLCYVHCSFCDTVLAVSVPPSSLFKTVTVRCGHCSNLLSVTVSMRALLLPSVSNLGHSFLPPPPPPPPPNLLEEMRSGGQNINMNMMMSHHASAHHPNEHLVMATRNGRSVDHLQEMPRPPPANRPPEKRQRVPSAYNRFIKEEIQRIKAGNPDISHREAFSAAAKNWAHFPHIHFGLMADHPPTKKANVRQQEGEDGMMGREGFYGSAANVGVAHN
	NP_001320962.1	AtINO	MTKLPNMTTTLNHLFDLPGQICHVQCGFCTTILLVSVPFTSLSMVVTVRCGHCTSLLSVNLMKASFIPLHLLASLSHLDETGKEEVAATDGVEEEAWKVNQEKENSPTTLVSSSDNEDEDVSRVYQVVNKPPEKRQRAPSAYNCFIKEEIRRLKAQNPSMAHKEAFSLAAKNWAHFPPAHNKRAASDQCFCEEDNNAILPCNVFEDHEESNNGFRERKAQRHSIWGKSPFE
	NP_850080.1	AtYAB5	MANSVMATEQLCYIPCNFCNIILAVNVPCSSLFDIVTVRCGHCTNLWSVNMAAALQSLSRPNFQATNYAVPEYGSSSRSHTKIPSRISTRTITEQRIVNRPPEKRQRVPSAYNQFIKEEIQRIKANNPDISHREAFSTAAKNWAHFPHIHFGLMLESNKQAKIA
	NP_177078.1	AtCRC	MNLEEKPTMTASRASPQAEHLYYVRCSICNTILAVGIPLKRMLDTVTVKCGHCGNLSFLTTTPPLQGHVSLTLQMQSFGGSDYKKGSSSSSSSSTSSDQPPSPSPPFVVKPPEKKQRLPSAYNRFMRDEIQRIKSANPEIPHREAFSAAAKNWAKYIPNSPTSITSGGHNMIHGLGFGEKK
Oryza sativa	NP_001389018.1	OsDL	MDLVSPSEHLCYVRCTYCNTVLAVGVPCKRLMDTVTVKCGHCNNLSFLSPRPPMVQPLSPTDHPLGPFQGPCTDCRRNQPLPLVSPTSNEGSPRAPFVVKPPEKKHRLPSAYNRFMREEIQRIKAAKPDIPHREAFSMAAKNWAKCDPRCSSTVSTSNSNPEPRVVAAPIPHQERANEQVVESFDIFKQMERSG
	NP_001389953.1	OsYAB1	MSVQFTSEHVCYVNCNYCNTILVVNVPNNCSYNIVTVRCGHCTMVLSMDLAPFHQARTVQDHQVQNRGFQGNNFGSYDIASRNQRTSTAMYPMPTSQQQVSPIRPPEKRQRVPSAYNRFIKEEIQRIKTSNPEISHREAFSAAAKNWAHLPRLHFGLSVADGGGGGGSN
	NP_001389121.1	OsYAB2	MSAQIVPAPEHVCYVHCNFCNTIFAVSVPSNSMLNIVTVRCGHCTSLLSVNLRGLVQALPAEDHLQDNLKMHNMSFRENYSEYGSSSRYGRVPMMFSKNDTEHMLHVRPPEKRQRVPSAYNRFIKEEIRRIKANNPDISHREAFSTAAKNWAHFPNIHFGLGSHESSKKLDEAIGAPSPQKVQRLY
	XP_015613818.1	OsYAB3	MSSSSSSSASSAAAAAFRPAVVQREQQVVEEKFPAAAAAMREMVLPPVAAAAADSEQEQLCYVHCHYCDTVLVVSVPSSSLFETVTVRCGHCSSLLTVNMRGLLLPTTAAAAPPPPPPPPPPPPPPAAHFPHSLNLAPANPPHHHSLLDEISTANSPTQLLLEQHGLGGLMASAASCRNNNSPAAAAAPPPPTSQGKAAAKEPSPRTNTAVINRPPEKRQRVPSAYNRFIKDEIQRIKAGNPDISHREAFSAAAKNWAHFPHIHFGLMPDHQGLKKTSLLPQDHQRKDGLLKEGLYAAAAAAAAAANMGVAPY
	NP_001403714.1	OsYAB4	MSSSSSSSAVFPLDHLAAPSPTEQLCYVHCNCCDTILAVGVPCSSLFKTVTVRCGHCANLLSVNLRGLLLPAPAPAPANQLHFGPSLLSPTSPHGLLDEVAFQTPSLLMEQAASASLSSITGRSSSSCASNAPAMQMPPAKPVQQEPELPKNAPASANRPPEKRQRVPSAYNRFIKDEIQRIKAGNPDISHREAFSAAAKNWAHFPHIHFGLMPDQGFKKTFKPQDGSEDILLKDSLYAAAAAAAAAAANMGVTPF
	XP_015634596.1	OsYAB5	MMSSAPETFSLDHLSQHQQQQPPPLAEQEQLCYVHCNFCDTILAVGVPCSSLFKTVTVRCGHCANLLSVNLRGLLLPAAASTANQLPFGQALLSPTSPHGLLDEVPSFQAPASLMTEQASPNVSSITSSNSSCANNAPATSMASAANKATQREPQQPKNAPSANRTSEKRQRVPSAYNRFIKDEIQRIKASNPDITHREAFSAAAKNWAHFPHIHFGLMPDQGLKKTGIQSQDGAGECMLFKDGLYAAAAAAAAATAASSMGVTPF
	NP_001067299.1	OsYAB6	MSAQIAPAEQVCYVHCNFCNTILAVSVPGNSMLNIVTVRCGHCTNLLSVNLRGLMHSAPALQDHHHHHLQESGLSGCFRDQSGYPEFGFSAASSSSKLRLPPAAAAMVSYSQQNQQLEQALHARPPEKRQRVPSAYNRFIKEEIRRIKANNPDISHREAFSTAAKNWAHYPNIHFGLSPGHEGGKKLVDVDPIPTAPSSKKIQGFYS
	XP_015647119.1	OsYAB7	MSSAARHHCSGLRERLGCVQCSFCATVLLVSVPCSSVLRVVAVQCGHCSGILSAVNLPPSPVSASIELTPQELDAGPPPGEYSDESSGDDREGRDAEDDAPAPAAAAVANKPPGRKQRTPSAYNCFVKEEIKRIKSMEPNITHKQAFSTAAKNWAHLPRIQQKRGRDSC

## Sheet: Table S2
Table S2. Primers used for target site mutation analysis.
Target site	Primer	Sequence (5’-3’)
SlYABBY2a	For	CCAATCCCATCAATCTCTTCATC
	Rev	ATTTCTAACCCTTGTCGCTTATAC
	Seq-F	CCAATCCCATCAATCTCTTCATC

## Sheet: Table S3
Table S3. Primers used for off-target site mutation analysis.
Target	Name of putative off-target site	Primer	Sequence (5’-3’)
SlYABBY2a	OFF1	For	TGTATACTAGTTTCTGCACTCGCTG
		Rev	TACAGGGGTTCAGATGGAGTCAC
		Seq-F	TGTATACTAGTTTCTGCACTCGCTG
	OFF2	For	CCCCTCCTATCAGACTTATTGGC
		Rev	CCCCTCCTATCAGACTTATTGGC
		Seq-F	CCCCTCCTATCAGACTTATTGGC

## Sheet: Table S4
Table S4. Detection of mutations on putative off-target sites.
Target	Name of putative off-target site	Putative off-target gene	Sequence of the putative off-target site	T0 transgenic lines sequenced	T1 transgenic lines sequenced	No. of plants with mutations
SlYABBY2a	OFF1	Intergenic	GTAAAAACGAACCGAGGAAG	CR-1*3	CR-1*3	0
				CR-2*3	CR-2*3
	OFF2	Intergenic	TCAAAAACCTTCCAAGGAAG	CR-1*3	CR-1*3	0
				CR-2*3	CR-2*3
a, mismatching bases are marked in red.

## Sheet: Table S5
Table S5. Primers used for qRT-PCR.
Gene	Accession number	Primer	Sequence (5’-3’)
SlCAC	Solyc08g006960	For	CCTCCGTTGTGATGTAACTGG
		Rev	ATTGGTGGAAAGTAACATCATCG
SlYABBY2a	Solyc06g073920	For	ACGTGTTTGCTATGTTCATTGC
		Rev	GAGAGACTGAAGGGAAGGTGC
SlFZY4	Solyc06g008050	For	TCGATTCTGTTCTTCTTGCTACT
		Rev	CTGATAGTCCTCTTCTTGTGAAA
SlFZY5	Solyc06g083700	For	GGCACCGTTGAACTTGTCAC
		Rev	CCTTTCCAATTATTTGGGATTT
SlFZY6	Solyc09g074430	For	CCAGAAGAAGGACCATTTGC
		Rev	TACCATTTTCCACCACAACATC
SlTRN2	Solyc08g076850	For	TGGTTGGCTTAGAAGAAGAGTTC
		Rev	TAACCACATTGTGTTGGTGGC
SlIAA2	Solyc06g084070	For	CCTATCGAAAGAACATTTTAGAAGC
		Rev	ATCCATCTGTTTCAATAGAGCACTT
SlIAA9	Solyc04g076850	For	TCTACTGGCTTCTTCAACTTC
		Rev	CAGATAGACCCATATAGTTTCG
SlIAA13	Solyc09g090910	For	TGTTTCTGGTACTAAAAGAGCTGCT
		Rev	GCTGTTCATTCTGTATGCCCTTAT
SlGH3.8	Solyc07g053030	For	ATCAGAAGCAAAAACTCCAGGT
		Rev	TTGACAAAGACCACAAAGCATT
SlPIN1	Solyc03g118740	For	GCTGCAGGCTGGTCTAGATT
		Rev	AACAATGGCAACAAAGCACA
SlPIN4	Solyc05g008060	For	AAAGAGGGACCCACTGGACT
		Rev	TCATAACACTAGCCGGAGGC
SlCycA3	Solyc12g088530	For	CTAAGAAAAGAGCAGCAGAAGCA
		Rev	GATTCCTTATCTTTTTCAGCAACAG
SlCycD2	Solyc02g092980	For	CTGCCAAAGCCTCAAGCG
		Rev	CAGTGGAGCTAGTGTCATTCGC
SlACS2	Solyc01g095080	For	GAAAGAGTTGTTATGGCTGGTG
		Rev	GCTGGGTAGTATGGTGAAGGT
SlETR3	Solyc09g075440	For	ATTCTCCGTCGTCATTTTTCAC
		Rev	GAGTTTCCTTCCTTCCTTCCTT
SlETR4	Solyc06g053710	For	CGTGAATAGAGCGGTAACAAGTAAG
		Rev	CAGGGCTAAGAACACCAATACA
SlRIN	Solyc05g012020	For	GGAACCCAAACTTCATCAGA
		Rev	TTGTCCCAAATCCTCACCTA
SlPSY1	Solyc03g031860	For	AGAGGTGGTGGAAAGCAA
		Rev	TCTCGGGAGTCATTAGCAT
SlZDS	Solyc01g097810	For	GGTGGGTGCTGAAAAAAAT
		Rev	GGAAAGCGGAAATCAAGTT
SlPDS	Solyc03g123760	For	GCTTTACCCGCTCCTTTA
		Rev	ACCTTGCTTTCTCATCCA
SlLYCB	Solyc04g040190	For	TTGACTTAGAACCTCGTTATTGG
		Rev	AACAGTTCCCTTTGTCATTATCTC
SlPG	Solyc10g080210	For	ATACAACAGTTTTCAGCAGTTCAAGT
		Rev	GGTTTTCCACTTTCCCCTACTAA
SlPL	Solyc03g111690	For	GCGATCAGGAGTTAGAACTGG
		Rev	AATCCCCTTTTGCTTTGGTT
SlPE	Solyc07g064170	For	GCTTGCGTCTTTGACAACTCAGG
		Rev	TGCCACCACTGCATTCGCTAT
SlASAUR69	Solyc09g008170	For	GCATTGGCTAAATCATCCATC
		Rev	GGCACGACAAGGAAATTGAA

## Sheet: Table S6
Table S6. Primers used for vector construction.
Assay	Primer	Sequence (5’-3’)
CRISPR/Cas9	gR-SlYABBY2a-F	ATTGCAAACACGTTCCGAGGAAG
	gR-SlYABBY2a-R	AAACCTTCCTCGGAACGTGTTTG
	AtU6-26p-F	TGTCCCAGGATTAGAATGATTAGGC
	AtU6-26t-R	CCCCAGAAATTGAACGCCGAAGAAC
Subcellular localization	YFP-SlYABBY2a-F	CGGGATCCATTCTTCGATCCGTATTTTCTGAC
	YFP-SlYABBY2a-R	CGAGCTCATAGAGACCAATTGTTTTCTGAGGA
Y2H	AD-SlTAGL1-F	CGCGGATCCTTTCGATACAAGACGATATGGTTT
	AD-SlTAGL1-R	CCGCTCGAGAGATGAAGAGCCTTGACCCC
	AD-SlYABBY2b-F	CCGGAATTCATGTCATTCGATATGACTTTTTCTT
	AD-SlYABBY2b-R	CGCGGATCCCTATTTGTTGCCCTCCAGCTT
Dual-luciferase	62SK-SlTAGL1-F	CGGGATCCTTTACTTCTAATTCTTCGATCCGTAT
	62SK-SlTAGL1-R	GGGGTACCTTAATAGAGACCAATTGTTTTCTGAGG
	LUC-SlYABBY2apro-F	GGGGTACCCCATTATTAGGTGCTCCCTTCATC
	LUC-SlYABBY2apro-R	CCGCTCGAGTTTAGGTCAGAAAATACGGATCG
a, knockout sites are shown in red font.
b, Restriction endonuclease recognition sites are shown in blue font.
